# Supplementary material for: A case for revisiting peer review: Implications for professional self-regulation and quality improvement
Source: PLoS One. 2018 Jun 28;13(6):e0199961. doi: 10.1371/journal.pone.0199961 (PMC6023173; doi:10.1371/journal.pone.0199961)
Supplement: S1 Table — (XLSX) [file pone.0199961.s001.xlsx]

## Sheet: Death ages, dates, categories
Age	Death Date	NA = Natural or Accidental SHE = Suicide, Homicide, Execution
67	1998-01-03	NA
53	1998-01-04	NA
46	1998-01-06	NA
43	1998-01-08	NA
54	1998-01-08	NA
46	1998-01-10	NA
53	1998-01-10	NA
47	1998-01-11	NA
58	1998-01-13	NA
37	1998-01-15	NA
47	1998-01-17	NA
54	1998-01-19	NA
78	1998-01-22	NA
48	1998-01-23	NA
48	1998-01-23	NA
57	1998-01-23	NA
51	1998-01-24	NA
40	1998-01-25	NA
46	1998-01-25	NA
33	1998-01-27	NA
47	1998-01-27	NA
75	1998-01-27	NA
49	1998-01-28	NA
61	1998-01-28	NA
38	1998-01-29	NA
79	1998-01-29	NA
45	1998-02-02	NA
52	1998-02-03	NA
30	1998-02-04	NA
26	1998-02-05	NA
58	1998-02-07	NA
69	1998-02-07	NA
52	1998-02-08	NA
42	1998-02-08	NA
51	1998-02-08	NA
62	1998-02-14	NA
35	1998-02-16	NA
31	1998-02-17	NA
58	1998-02-19	NA
43	1998-02-21	NA
26	1998-02-22	NA
70	1998-02-24	NA
59	1998-02-26	NA
34	1998-02-27	NA
42	1998-02-27	NA
41	1998-03-05	NA
31	1998-03-05	NA
38	1998-03-07	NA
73	1998-03-07	NA
30	1998-03-08	NA
37	1998-03-08	NA
66	1998-03-08	NA
71	1998-03-08	NA
40	1998-03-09	NA
54	1998-03-10	NA
61	1998-03-10	NA
40	1998-03-11	NA
46	1998-03-11	NA
42	1998-03-13	NA
45	1998-03-15	NA
33	1998-03-18	NA
49	1998-03-20	NA
36	1998-03-22	NA
54	1998-03-26	NA
34	1998-03-28	NA
49	1998-03-28	NA
35	1998-04-03	NA
56	1998-04-04	NA
64	1998-04-04	NA
48	1998-04-06	NA
44	1998-04-06	NA
42	1998-04-09	NA
54	1998-04-11	NA
47	1998-04-14	NA
68	1998-04-15	NA
50	1998-04-18	NA
44	1998-04-19	NA
28	1998-04-23	NA
41	1998-04-26	NA
35	1998-04-28	NA
39	1998-05-02	NA
40	1998-05-02	NA
47	1998-05-02	NA
40	1998-05-03	NA
23	1998-05-07	NA
45	1998-05-09	NA
48	1998-05-09	NA
52	1998-05-15	NA
61	1998-05-20	NA
44	1998-05-22	NA
60	1998-05-23	NA
54	1998-05-24	NA
62	1998-05-27	NA
57	1998-05-28	NA
27	1998-05-29	NA
57	1998-06-05	NA
62	1998-06-05	NA
41	1998-06-06	NA
60	1998-06-14	NA
47	1998-06-16	NA
53	1998-06-16	NA
20	1998-06-17	NA
46	1998-06-19	NA
20	1998-06-21	NA
48	1998-06-21	NA
37	1998-06-23	NA
58	1998-06-23	NA
49	1998-06-25	NA
41	1998-06-29	NA
55	1998-06-30	NA
33	1998-06-30	NA
60	1998-06-30	NA
29	1998-07-03	NA
47	1998-07-03	NA
48	1998-07-03	NA
38	1998-07-05	NA
52	1998-07-07	NA
38	1998-07-08	NA
61	1998-07-08	NA
47	1998-07-11	NA
75	1998-07-12	NA
42	1998-07-14	NA
47	1998-07-16	NA
44	1998-07-18	NA
54	1998-07-21	NA
53	1998-07-23	NA
40	1998-07-26	NA
56	1998-07-27	NA
31	1998-07-30	NA
52	1998-07-31	NA
54	1998-08-01	NA
22	1998-08-02	NA
36	1998-08-05	NA
62	1998-08-05	NA
37	1998-08-08	NA
43	1998-08-08	NA
40	1998-08-11	NA
53	1998-08-11	NA
30	1998-08-12	NA
32	1998-08-14	NA
52	1998-08-16	NA
43	1998-08-19	NA
72	1998-08-19	NA
53	1998-08-22	NA
27	1998-08-23	NA
66	1998-08-23	NA
71	1998-08-23	NA
36	1998-08-25	NA
57	1998-08-25	NA
44	1998-08-27	NA
64	1998-08-27	NA
65	1998-08-27	NA
42	1998-08-29	NA
35	1998-08-31	NA
36	1998-08-31	NA
32	1998-08-31	NA
49	1998-08-31	NA
69	1998-09-01	NA
53	1998-09-07	NA
58	1998-09-07	NA
62	1998-09-08	NA
41	1998-09-09	NA
57	1998-09-10	NA
57	1998-09-10	NA
49	1998-09-11	NA
64	1998-09-11	NA
71	1998-09-11	NA
43	1998-09-17	NA
70	1998-09-17	NA
31	1998-09-22	NA
49	1998-09-23	NA
59	1998-09-23	NA
41	1998-09-26	NA
37	1998-09-27	NA
62	1998-09-27	NA
45	1998-09-28	NA
37	1998-09-29	NA
43	1998-09-30	NA
55	1998-09-30	NA
61	1998-09-30	NA
51	1998-10-01	NA
41	1998-10-02	NA
49	1998-10-02	NA
54	1998-10-02	NA
30	1998-10-03	NA
38	1998-10-04	NA
56	1998-10-04	NA
28	1998-10-05	NA
25	1998-10-13	NA
56	1998-10-14	NA
35	1998-10-15	NA
42	1998-10-15	NA
51	1998-10-16	NA
54	1998-10-19	NA
54	1998-10-19	NA
40	1998-10-21	NA
43	1998-10-23	NA
30	1998-10-24	NA
30	1998-10-25	NA
39	1998-10-25	NA
43	1998-10-25	NA
54	1998-10-27	NA
38	1998-10-30	NA
50	1998-11-01	NA
58	1998-11-02	NA
77	1998-11-02	NA
41	1998-11-06	NA
61	1998-11-06	NA
63	1998-11-06	NA
50	1998-11-09	NA
64	1998-11-09	NA
73	1998-11-10	NA
66	1998-11-13	NA
52	1998-11-13	NA
65	1998-11-15	NA
26	1998-11-16	NA
39	1998-11-16	NA
56	1998-11-16	NA
40	1998-11-17	NA
51	1998-11-26	NA
63	1998-11-27	NA
56	1998-11-28	NA
61	1998-11-28	NA
28	1998-11-29	NA
41	1998-11-30	NA
45	1998-12-05	NA
40	1998-12-06	NA
26	1998-12-09	NA
29	1998-12-10	NA
57	1998-12-12	NA
43	1998-12-15	NA
44	1998-12-16	NA
39	1998-12-20	NA
48	1998-12-20	NA
41	1998-12-21	NA
55	1998-12-22	NA
49	1998-12-23	NA
54	1998-12-24	NA
51	1998-12-25	NA
53	1998-12-26	NA
27	1998-12-27	NA
39	1998-12-30	NA
42	1998-12-30	NA
45	1998-12-30	NA
64	1998-12-30	NA
46	1998-12-31	NA
39	1998-12-31	NA
46	1998-12-31	NA
43	1999-01-01	NA
60	1999-01-01	NA
75	1999-01-05	NA
63	1999-01-06	NA
33	1999-01-08	NA
43	1999-01-09	NA
35	1999-01-10	NA
39	1999-01-10	NA
49	1999-01-10	NA
72	1999-01-12	NA
41	1999-01-13	NA
49	1999-01-13	NA
39	1999-01-14	NA
40	1999-01-14	NA
58	1999-01-14	NA
36	1999-01-15	NA
69	1999-01-17	NA
55	1999-01-18	NA
49	1999-01-19	NA
41	1999-01-20	NA
32	1999-01-22	NA
54	1999-01-22	NA
56	1999-01-22	NA
57	1999-01-23	NA
46	1999-01-24	NA
85	1999-01-24	NA
27	1999-01-26	NA
40	1999-01-26	NA
59	1999-01-26	NA
38	1999-01-29	NA
44	1999-01-30	NA
39	1999-02-01	NA
41	1999-02-02	NA
42	1999-02-02	NA
64	1999-02-03	NA
44	1999-02-06	NA
27	1999-02-08	NA
20	1999-02-09	NA
36	1999-02-09	NA
52	1999-02-09	NA
31	1999-02-10	NA
54	1999-02-12	NA
54	1999-02-15	NA
58	1999-02-16	NA
40	1999-02-18	NA
44	1999-02-19	NA
56	1999-02-21	NA
43	1999-02-23	NA
39	1999-02-25	NA
42	1999-02-25	NA
34	1999-02-26	NA
40	1999-02-26	NA
47	1999-02-26	NA
50	1999-02-28	NA
59	1999-02-28	NA
41	1999-03-01	NA
27	1999-03-06	NA
21	1999-03-07	NA
64	1999-03-10	NA
74	1999-03-12	NA
28	1999-03-13	NA
60	1999-03-14	NA
71	1999-03-14	NA
27	1999-03-18	NA
35	1999-03-19	NA
47	1999-03-21	NA
53	1999-03-21	NA
33	1999-03-22	NA
52	1999-03-23	NA
38	1999-03-24	NA
54	1999-03-25	NA
33	1999-03-27	NA
40	1999-03-28	NA
56	1999-03-28	NA
41	1999-03-29	NA
46	1999-03-30	NA
50	1999-03-30	NA
63	1999-03-30	NA
75	1999-03-30	NA
33	1999-04-01	NA
59	1999-04-04	NA
75	1999-04-04	NA
35	1999-04-05	NA
46	1999-04-05	NA
37	1999-04-07	NA
47	1999-04-08	NA
55	1999-04-10	NA
21	1999-04-12	NA
64	1999-04-12	NA
48	1999-04-15	NA
56	1999-04-15	NA
19	1999-04-16	NA
52	1999-04-16	NA
50	1999-04-18	NA
59	1999-04-20	NA
60	1999-04-21	NA
46	1999-04-24	NA
51	1999-04-24	NA
47	1999-04-25	NA
43	1999-04-26	NA
37	1999-05-01	NA
58	1999-05-01	NA
48	1999-05-03	NA
26	1999-05-04	NA
27	1999-05-05	NA
33	1999-05-06	NA
47	1999-05-06	NA
36	1999-05-10	NA
77	1999-05-12	NA
52	1999-05-14	NA
79	1999-05-14	NA
48	1999-05-15	NA
49	1999-05-17	NA
64	1999-05-18	NA
28	1999-05-19	NA
63	1999-05-19	NA
51	1999-05-20	NA
55	1999-05-22	NA
38	1999-05-22	NA
33	1999-05-23	NA
44	1999-05-24	NA
64	1999-05-24	NA
26	1999-05-25	NA
37	1999-05-28	NA
41	1999-05-28	NA
30	1999-06-01	NA
60	1999-06-03	NA
42	1999-06-06	NA
40	1999-06-08	NA
51	1999-06-08	NA
41	1999-06-09	NA
50	1999-06-10	NA
35	1999-06-12	NA
57	1999-06-13	NA
38	1999-06-15	NA
90	1999-06-15	NA
41	1999-06-21	NA
45	1999-06-22	NA
56	1999-06-24	NA
47	1999-06-27	NA
77	1999-06-28	NA
49	1999-06-29	NA
47	1999-06-29	NA
1	1999-06-30	NA
40	1999-06-30	NA
45	1999-06-30	NA
44	1999-07-04	NA
73	1999-07-04	NA
58	1999-07-07	NA
28	1999-07-10	NA
43	1999-07-12	NA
38	1999-07-13	NA
59	1999-07-14	NA
44	1999-07-16	NA
56	1999-07-16	NA
61	1999-07-16	NA
40	1999-07-18	NA
34	1999-07-18	NA
44	1999-07-19	NA
63	1999-07-19	NA
70	1999-07-20	NA
51	1999-07-23	NA
74	1999-07-24	NA
28	1999-07-26	NA
38	1999-07-26	NA
50	1999-07-28	NA
53	1999-07-28	NA
40	1999-07-29	NA
50	1999-07-29	NA
50	1999-07-29	NA
28	1999-08-03	NA
43	1999-08-08	NA
50	1999-08-09	NA
46	1999-08-10	NA
50	1999-08-10	NA
51	1999-08-10	NA
67	1999-08-10	NA
34	1999-08-13	NA
70	1999-08-19	NA
43	1999-08-21	NA
27	1999-08-22	NA
44	1999-08-22	NA
45	1999-08-22	NA
52	1999-08-24	NA
30	1999-08-29	NA
48	1999-08-29	NA
54	1999-08-31	NA
63	1999-09-02	NA
34	1999-09-05	NA
43	1999-09-06	NA
53	1999-09-07	NA
57	1999-09-13	NA
65	1999-09-15	NA
73	1999-09-15	NA
76	1999-09-17	NA
38	1999-09-20	NA
51	1999-09-20	NA
45	1999-09-21	NA
50	1999-09-21	NA
34	1999-09-22	NA
48	1999-09-22	NA
51	1999-09-24	NA
43	1999-09-26	NA
40	1999-09-27	NA
52	1999-09-27	NA
43	1999-09-28	NA
37	1999-09-29	NA
47	1999-10-02	NA
53	1999-10-03	NA
58	1999-10-03	NA
52	1999-10-06	NA
56	1999-10-06	NA
41	1999-10-07	NA
38	1999-10-10	NA
36	1999-10-14	NA
49	1999-10-14	NA
38	1999-10-15	NA
42	1999-10-18	NA
51	1999-10-18	NA
49	1999-10-22	NA
20	1999-10-26	NA
34	1999-10-26	NA
53	1999-10-26	NA
54	1999-10-27	NA
40	1999-10-29	NA
42	1999-10-30	NA
40	1999-11-02	NA
37	1999-11-03	NA
69	1999-11-05	NA
83	1999-11-07	NA
55	1999-11-08	NA
55	1999-11-10	NA
34	1999-11-13	NA
44	1999-11-14	NA
47	1999-11-19	NA
47	1999-11-19	NA
75	1999-11-20	NA
46	1999-11-21	NA
61	1999-11-21	NA
39	1999-11-22	NA
68	1999-11-24	NA
69	1999-11-24	NA
47	1999-11-25	NA
75	1999-11-27	NA
23	1999-11-29	NA
56	1999-11-29	NA
41	1999-12-02	NA
51	1999-12-05	NA
24	1999-12-06	NA
59	1999-12-06	NA
34	1999-12-11	NA
42	1999-12-12	NA
47	1999-12-12	NA
49	1999-12-14	NA
60	1999-12-14	NA
45	1999-12-17	NA
65	1999-12-17	NA
46	1999-12-18	NA
60	1999-12-18	NA
38	1999-12-21	NA
59	1999-12-21	NA
53	1999-12-23	NA
42	1999-12-26	NA
51	1999-12-26	NA
54	1999-12-26	NA
47	1999-12-27	NA
67	1999-12-28	NA
37	1999-12-29	NA
68	2000-01-05	NA
77	2000-01-06	NA
86	2000-01-08	NA
49	2000-01-09	NA
51	2000-01-11	NA
58	2000-01-11	NA
51	2000-01-12	NA
54	2000-01-12	NA
53	2000-01-13	NA
57	2000-01-15	NA
50	2000-01-17	NA
53	2000-01-20	NA
43	2000-01-22	NA
54	2000-01-26	NA
52	2000-01-27	NA
53	2000-01-27	NA
64	2000-01-27	NA
62	2000-01-28	NA
64	2000-01-28	NA
63	2000-02-03	NA
77	2000-02-05	NA
31	2000-02-07	NA
58	2000-02-08	NA
47	2000-02-09	NA
27	2000-02-11	NA
39	2000-02-12	NA
34	2000-02-12	NA
50	2000-02-15	NA
68	2000-02-16	NA
47	2000-02-17	NA
48	2000-02-17	NA
42	2000-02-19	NA
60	2000-02-22	NA
57	2000-02-23	NA
47	2000-02-24	NA
63	2000-02-24	NA
46	2000-02-25	NA
70	2000-02-25	NA
37	2000-02-26	NA
59	2000-02-27	NA
47	2000-02-29	NA
61	2000-03-01	NA
38	2000-03-05	NA
46	2000-03-05	NA
50	2000-03-05	NA
58	2000-03-05	NA
54	2000-03-06	NA
52	2000-03-08	NA
60	2000-03-11	NA
50	2000-03-13	NA
64	2000-03-13	NA
25	2000-03-16	NA
66	2000-03-16	NA
56	2000-03-17	NA
43	2000-03-18	NA
37	2000-03-19	NA
57	2000-03-26	NA
33	2000-03-29	NA
37	2000-03-29	NA
42	2000-03-29	NA
52	2000-03-30	NA
47	2000-04-01	NA
37	2000-04-07	NA
56	2000-04-07	NA
71	2000-04-08	NA
42	2000-04-09	NA
58	2000-04-10	NA
57	2000-04-11	NA
57	2000-04-14	NA
62	2000-04-14	NA
61	2000-04-15	NA
31	2000-04-17	NA
44	2000-04-18	NA
41	2000-04-20	NA
64	2000-04-23	NA
77	2000-04-25	NA
63	2000-04-27	NA
57	2000-04-28	NA
33	2000-04-30	NA
46	2000-05-02	NA
48	2000-05-02	NA
44	2000-05-03	NA
51	2000-05-03	NA
53	2000-05-03	NA
73	2000-05-06	NA
33	2000-05-07	NA
67	2000-05-08	NA
41	2000-05-10	NA
46	2000-05-11	NA
50	2000-05-11	NA
57	2000-05-11	NA
67	2000-05-11	NA
70	2000-05-12	NA
39	2000-05-13	NA
61	2000-05-14	NA
46	2000-05-15	NA
45	2000-05-16	NA
56	2000-05-17	NA
65	2000-05-18	NA
43	2000-05-19	NA
65	2000-05-19	NA
72	2000-05-21	NA
73	2000-05-21	NA
54	2000-05-22	NA
61	2000-05-22	NA
71	2000-05-24	NA
56	2000-05-25	NA
33	2000-05-28	NA
45	2000-05-28	NA
51	2000-05-28	NA
32	2000-05-29	NA
50	2000-06-01	NA
56	2000-06-03	NA
64	2000-06-04	NA
61	2000-06-06	NA
53	2000-06-07	NA
48	2000-06-12	NA
51	2000-06-12	NA
59	2000-06-12	NA
44	2000-06-13	NA
52	2000-06-14	NA
36	2000-06-15	NA
62	2000-06-17	NA
37	2000-06-22	NA
54	2000-06-22	NA
35	2000-06-25	NA
58	2000-06-26	NA
20	2000-06-30	NA
37	2000-06-30	NA
39	2000-06-30	NA
56	2000-06-30	NA
43	2000-07-03	NA
56	2000-07-07	NA
38	2000-07-09	NA
52	2000-07-12	NA
23	2000-07-14	NA
43	2000-07-15	NA
44	2000-07-17	NA
48	2000-07-19	NA
72	2000-07-22	NA
43	2000-07-24	NA
44	2000-07-24	NA
56	2000-07-24	NA
50	2000-07-25	NA
55	2000-07-25	NA
26	2000-07-26	NA
50	2000-07-30	NA
68	2000-07-31	NA
48	2000-08-01	NA
48	2000-08-01	NA
55	2000-08-01	NA
51	2000-08-02	NA
43	2000-08-04	NA
25	2000-08-07	NA
60	2000-08-07	NA
58	2000-08-10	NA
63	2000-08-11	NA
64	2000-08-11	NA
62	2000-08-13	NA
47	2000-08-17	NA
50	2000-08-20	NA
62	2000-08-20	NA
36	2000-08-21	NA
42	2000-08-22	NA
58	2000-08-23	NA
32	2000-08-26	NA
52	2000-08-29	NA
54	2000-08-29	NA
49	2000-09-01	NA
44	2000-09-03	NA
43	2000-09-09	NA
37	2000-09-09	NA
30	2000-09-10	NA
66	2000-09-12	NA
70	2000-09-12	NA
50	2000-09-13	NA
57	2000-09-17	NA
31	2000-09-18	NA
54	2000-09-18	NA
44	2000-09-20	NA
65	2000-09-26	NA
40	2000-09-30	NA
51	2000-10-01	NA
39	2000-10-03	NA
41	2000-10-03	NA
58	2000-10-03	NA
56	2000-10-04	NA
70	2000-10-04	NA
58	2000-10-06	NA
79	2000-10-06	NA
50	2000-10-07	NA
53	2000-10-07	NA
39	2000-10-08	NA
37	2000-10-09	NA
55	2000-10-12	NA
77	2000-10-12	NA
48	2000-10-14	NA
40	2000-10-15	NA
46	2000-10-17	NA
50	2000-10-21	NA
36	2000-10-23	NA
44	2000-10-23	NA
48	2000-10-25	NA
72	2000-10-29	NA
24	2000-11-01	NA
37	2000-11-01	NA
50	2000-11-01	NA
42	2000-11-02	NA
48	2000-11-02	NA
57	2000-11-03	NA
43	2000-11-04	NA
50	2000-11-04	NA
44	2000-11-05	NA
60	2000-11-06	NA
31	2000-11-08	NA
41	2000-11-09	NA
45	2000-11-10	NA
46	2000-11-10	NA
80	2000-11-13	NA
46	2000-11-17	NA
45	2000-11-18	NA
39	2000-11-21	NA
57	2000-11-21	NA
48	2000-11-23	NA
52	2000-11-23	NA
40	2000-11-25	NA
50	2000-11-26	NA
39	2000-11-27	NA
57	2000-11-29	NA
44	2000-11-29	NA
66	2000-12-01	NA
46	2000-12-02	NA
36	2000-12-04	NA
37	2000-12-04	NA
51	2000-12-05	NA
56	2000-12-05	NA
57	2000-12-05	NA
46	2000-12-06	NA
44	2000-12-07	NA
33	2000-12-09	NA
34	2000-12-11	NA
75	2000-12-12	NA
56	2000-12-13	NA
67	2000-12-14	NA
33	2000-12-15	NA
39	2000-12-15	NA
43	2000-12-15	NA
43	2000-12-16	NA
47	2000-12-17	NA
68	2000-12-18	NA
62	2000-12-20	NA
49	2000-12-21	NA
30	2000-12-25	NA
37	2000-12-26	NA
59	2000-12-28	NA
84	2000-12-31	NA
75	2001-01-03	NA
77	2001-01-03	NA
43	2001-01-06	NA
34	2001-01-08	NA
54	2001-01-10	NA
65	2001-01-10	NA
54	2001-01-11	NA
37	2001-01-12	NA
27	2001-01-12	NA
30	2001-01-12	NA
57	2001-01-12	NA
43	2001-01-13	NA
47	2001-01-15	NA
55	2001-01-16	NA
55	2001-01-16	NA
73	2001-01-18	NA
59	2001-01-22	NA
70	2001-01-22	NA
36	2001-01-26	NA
37	2001-01-28	NA
48	2001-01-30	NA
40	2001-01-31	NA
51	2001-02-05	NA
47	2001-02-06	NA
53	2001-02-07	NA
55	2001-02-07	NA
62	2001-02-07	NA
65	2001-02-07	NA
33	2001-02-09	NA
34	2001-02-10	NA
60	2001-02-11	NA
54	2001-02-15	NA
60	2001-02-18	NA
50	2001-02-19	NA
50	2001-02-22	NA
54	2001-02-23	NA
34	2001-02-24	NA
34	2001-02-25	NA
45	2001-02-27	NA
27	2001-03-02	NA
47	2001-03-06	NA
41	2001-03-07	NA
33	2001-03-10	NA
55	2001-03-10	NA
40	2001-03-11	NA
55	2001-03-11	NA
56	2001-03-12	NA
57	2001-03-14	NA
50	2001-03-15	NA
36	2001-03-16	NA
45	2001-03-17	NA
50	2001-03-17	NA
49	2001-03-18	NA
33	2001-03-20	NA
53	2001-03-24	NA
59	2001-03-26	NA
85	2001-03-26	NA
45	2001-03-27	NA
50	2001-03-31	NA
58	2001-04-01	NA
47	2001-04-07	NA
52	2001-04-13	NA
51	2001-04-14	NA
63	2001-04-14	NA
65	2001-04-14	NA
27	2001-04-16	NA
45	2001-04-16	NA
62	2001-04-16	NA
57	2001-04-17	NA
78	2001-04-21	NA
47	2001-04-22	NA
61	2001-04-22	NA
49	2001-04-23	NA
37	2001-04-24	NA
28	2001-04-26	NA
69	2001-04-27	NA
63	2001-04-29	NA
33	2001-05-04	NA
63	2001-05-04	NA
45	2001-05-05	NA
39	2001-05-07	NA
42	2001-05-08	NA
48	2001-05-10	NA
42	2001-05-12	NA
44	2001-05-15	NA
53	2001-05-16	NA
65	2001-05-17	NA
31	2001-05-21	NA
60	2001-05-25	NA
48	2001-05-26	NA
50	2001-05-26	NA
49	2001-05-27	NA
62	2001-05-28	NA
51	2001-05-30	NA
53	2001-05-31	NA
76	2001-05-31	NA
49	2001-06-01	NA
62	2001-06-01	NA
87	2001-06-02	NA
75	2001-06-05	NA
54	2001-06-07	NA
52	2001-06-08	NA
35	2001-06-13	NA
32	2001-06-14	NA
59	2001-06-16	NA
44	2001-06-17	NA
48	2001-06-20	NA
42	2001-06-22	NA
81	2001-06-22	NA
24	2001-06-24	NA
21	2001-06-25	NA
54	2001-06-26	NA
39	2001-06-27	NA
43	2001-06-27	NA
44	2001-06-27	NA
65	2001-06-27	NA
55	2001-06-28	NA
77	2001-06-29	NA
49	2001-07-04	NA
79	2001-07-05	NA
50	2001-07-07	NA
28	2001-07-08	NA
53	2001-07-08	NA
44	2001-07-14	NA
73	2001-07-14	NA
39	2001-07-17	NA
41	2001-07-22	NA
56	2001-07-22	NA
63	2001-07-22	NA
46	2001-07-24	NA
41	2001-07-27	NA
24	2001-07-27	NA
42	2001-07-28	NA
74	2001-07-29	NA
61	2001-07-30	NA
43	2001-08-01	NA
57	2001-08-01	NA
34	2001-08-03	NA
46	2001-08-04	NA
50	2001-08-05	NA
31	2001-08-06	NA
51	2001-08-06	NA
51	2001-08-06	NA
38	2001-08-09	NA
43	2001-08-09	NA
57	2001-08-10	NA
33	2001-08-16	NA
46	2001-08-16	NA
43	2001-08-17	NA
71	2001-08-20	NA
60	2001-08-21	NA
47	2001-08-22	NA
44	2001-08-24	NA
60	2001-08-24	NA
72	2001-08-27	NA
30	2001-08-30	NA
34	2001-08-30	NA
59	2001-08-30	NA
65	2001-08-30	NA
62	2001-09-02	NA
52	2001-09-03	NA
48	2001-09-05	NA
66	2001-09-05	NA
71	2001-09-06	NA
58	2001-09-08	NA
72	2001-09-09	NA
54	2001-09-11	NA
52	2001-09-13	NA
68	2001-09-13	NA
35	2001-09-18	NA
42	2001-09-21	NA
50	2001-09-22	NA
29	2001-09-27	NA
46	2001-09-29	NA
55	2001-09-30	NA
49	2001-10-01	NA
60	2001-10-01	NA
79	2001-10-02	NA
43	2001-10-05	NA
46	2001-10-07	NA
43	2001-10-11	NA
46	2001-10-11	NA
64	2001-10-11	NA
46	2001-10-12	NA
42	2001-10-12	NA
46	2001-10-12	NA
46	2001-10-13	NA
46	2001-10-13	NA
41	2001-10-14	NA
61	2001-10-14	NA
53	2001-10-15	NA
46	2001-10-17	NA
40	2001-10-22	NA
61	2001-10-22	NA
33	2001-10-25	NA
45	2001-10-25	NA
33	2001-10-26	NA
46	2001-10-26	NA
43	2001-10-28	NA
54	2001-10-29	NA
68	2001-10-30	NA
59	2001-11-02	NA
43	2001-11-03	NA
53	2001-11-03	NA
58	2001-11-03	NA
38	2001-11-07	NA
63	2001-11-07	NA
47	2001-11-08	NA
33	2001-11-09	NA
60	2001-11-15	NA
41	2001-11-16	NA
42	2001-11-16	NA
38	2001-11-18	NA
46	2001-11-18	NA
56	2001-11-25	NA
57	2001-11-26	NA
53	2001-11-27	NA
62	2001-11-27	NA
50	2001-11-28	NA
57	2001-11-28	NA
72	2001-11-28	NA
45	2001-12-01	NA
57	2001-12-01	NA
57	2001-12-01	NA
72	2001-12-02	NA
44	2001-12-07	NA
41	2001-12-09	NA
27	2001-12-12	NA
45	2001-12-13	NA
62	2001-12-13	NA
57	2001-12-15	NA
47	2001-12-19	NA
47	2001-12-19	NA
40	2001-12-20	NA
52	2001-12-20	NA
50	2001-12-21	NA
55	2001-12-21	NA
31	2001-12-22	NA
60	2001-12-22	NA
54	2001-12-24	NA
35	2001-12-25	NA
47	2001-12-25	NA
52	2001-12-26	NA
52	2001-12-27	NA
42	2001-12-30	NA
44	2002-01-01	NA
48	2002-01-02	NA
87	2002-01-02	NA
34	2002-01-05	NA
42	2002-01-06	NA
42	2002-01-07	NA
40	2002-01-08	NA
47	2002-01-09	NA
64	2002-01-09	NA
48	2002-01-13	NA
48	2002-01-15	NA
31	2002-01-18	NA
43	2002-01-18	NA
56	2002-01-19	NA
63	2002-01-19	NA
70	2002-01-19	NA
53	2002-01-24	NA
55	2002-01-26	NA
53	2002-01-27	NA
74	2002-01-28	NA
32	2002-01-31	NA
42	2002-02-01	NA
45	2002-02-01	NA
57	2002-02-02	NA
46	2002-02-03	NA
59	2002-02-04	NA
50	2002-02-04	NA
43	2002-02-06	NA
47	2002-02-09	NA
42	2002-02-10	NA
49	2002-02-11	NA
41	2002-02-13	NA
47	2002-02-13	NA
66	2002-02-15	NA
48	2002-02-16	NA
43	2002-02-17	NA
41	2002-02-18	NA
60	2002-02-19	NA
47	2002-02-21	NA
50	2002-02-21	NA
41	2002-02-22	NA
71	2002-02-22	NA
44	2002-02-24	NA
28	2002-02-25	NA
46	2002-02-25	NA
62	2002-02-25	NA
56	2002-02-27	NA
36	2002-02-28	NA
38	2002-03-01	NA
53	2002-03-03	NA
55	2002-03-03	NA
46	2002-03-04	NA
75	2002-03-04	NA
52	2002-03-06	NA
49	2002-03-08	NA
56	2002-03-11	NA
41	2002-03-12	NA
59	2002-03-13	NA
45	2002-03-16	NA
40	2002-03-19	NA
41	2002-03-19	NA
52	2002-03-19	NA
42	2002-03-21	NA
54	2002-03-21	NA
47	2002-03-22	NA
57	2002-03-22	NA
57	2002-03-25	NA
80	2002-03-25	NA
43	2002-03-28	NA
56	2002-03-29	NA
43	2002-04-01	NA
56	2002-04-01	NA
86	2002-04-02	NA
40	2002-04-05	NA
42	2002-04-05	NA
50	2002-04-05	NA
59	2002-04-05	NA
82	2002-04-05	NA
53	2002-04-06	NA
50	2002-04-08	NA
61	2002-04-10	NA
42	2002-04-13	NA
72	2002-04-16	NA
57	2002-04-17	NA
55	2002-04-19	NA
70	2002-04-20	NA
47	2002-04-21	NA
76	2002-04-21	NA
47	2002-04-23	NA
51	2002-04-23	NA
54	2002-04-25	NA
24	2002-04-26	NA
26	2002-04-30	NA
50	2002-05-02	NA
52	2002-05-02	NA
48	2002-05-03	NA
49	2002-05-03	NA
56	2002-05-03	NA
33	2002-05-04	NA
44	2002-05-04	NA
63	2002-05-06	NA
65	2002-05-06	NA
37	2002-05-07	NA
52	2002-05-07	NA
44	2002-05-08	NA
50	2002-05-08	NA
52	2002-05-09	NA
46	2002-05-10	NA
40	2002-05-11	NA
56	2002-05-11	NA
87	2002-05-11	NA
46	2002-05-14	NA
57	2002-05-14	NA
67	2002-05-15	NA
32	2002-05-18	NA
37	2002-05-18	NA
51	2002-05-18	NA
46	2002-05-20	NA
29	2002-05-21	NA
62	2002-05-21	NA
21	2002-05-23	NA
50	2002-05-23	NA
34	2002-05-27	NA
43	2002-05-29	NA
71	2002-05-31	NA
74	2002-05-31	NA
38	2002-06-02	NA
49	2002-06-02	NA
54	2002-06-02	NA
65	2002-06-06	NA
79	2002-06-08	NA
40	2002-06-11	NA
45	2002-06-11	NA
50	2002-06-12	NA
47	2002-06-16	NA
49	2002-06-19	NA
50	2002-06-19	NA
56	2002-06-19	NA
44	2002-06-27	NA
36	2002-06-29	NA
52	2002-07-01	NA
65	2002-07-02	NA
42	2002-07-03	NA
46	2002-07-04	NA
39	2002-07-05	NA
55	2002-07-05	NA
57	2002-07-07	NA
69	2002-07-07	NA
70	2002-07-07	NA
57	2002-07-08	NA
58	2002-07-08	NA
25	2002-07-10	NA
28	2002-07-11	NA
47	2002-07-11	NA
51	2002-07-13	NA
58	2002-07-14	NA
31	2002-07-16	NA
59	2002-07-16	NA
52	2002-07-17	NA
59	2002-07-17	NA
55	2002-07-18	NA
63	2002-07-19	NA
49	2002-07-21	NA
51	2002-07-21	NA
66	2002-07-21	NA
57	2002-07-22	NA
54	2002-07-23	NA
60	2002-07-23	NA
43	2002-07-24	NA
63	2002-07-24	NA
43	2002-07-25	NA
55	2002-07-25	NA
58	2002-07-26	NA
46	2002-07-27	NA
55	2002-07-27	NA
63	2002-07-30	NA
67	2002-07-30	NA
55	2002-07-31	NA
52	2002-08-01	NA
50	2002-08-02	NA
72	2002-08-02	NA
54	2002-08-03	NA
23	2002-08-07	NA
54	2002-08-08	NA
58	2002-08-10	NA
37	2002-08-11	NA
40	2002-08-11	NA
56	2002-08-11	NA
41	2002-08-16	NA
47	2002-08-16	NA
58	2002-08-16	NA
67	2002-08-16	NA
42	2002-08-20	NA
84	2002-08-21	NA
50	2002-08-22	NA
47	2002-08-23	NA
42	2002-08-26	NA
52	2002-08-26	NA
34	2002-09-01	NA
52	2002-09-04	NA
59	2002-09-09	NA
66	2002-09-09	NA
59	2002-09-13	NA
76	2002-09-15	NA
36	2002-09-17	NA
52	2002-09-19	NA
31	2002-09-20	NA
38	2002-09-20	NA
72	2002-09-21	NA
54	2002-09-23	NA
50	2002-09-24	NA
49	2002-09-25	NA
75	2002-09-26	NA
69	2002-09-29	NA
45	2002-09-30	NA
64	2002-10-01	NA
36	2002-10-02	NA
56	2002-10-02	NA
67	2002-10-02	NA
70	2002-10-02	NA
56	2002-10-04	NA
70	2002-10-05	NA
54	2002-10-05	NA
59	2002-10-05	NA
48	2002-10-07	NA
55	2002-10-07	NA
50	2002-10-08	NA
36	2002-10-11	NA
68	2002-10-11	NA
67	2002-10-13	NA
42	2002-10-14	NA
51	2002-10-14	NA
51	2002-10-15	NA
39	2002-10-17	NA
51	2002-10-18	NA
39	2002-10-19	NA
65	2002-10-19	NA
44	2002-10-22	NA
78	2002-10-22	NA
51	2002-10-23	NA
60	2002-10-24	NA
52	2002-10-30	NA
52	2002-10-31	NA
54	2002-11-01	NA
44	2002-11-02	NA
63	2002-11-02	NA
46	2002-11-03	NA
20	2002-11-03	NA
62	2002-11-03	NA
55	2002-11-04	NA
50	2002-11-06	NA
47	2002-11-07	NA
50	2002-11-07	NA
65	2002-11-07	NA
72	2002-11-07	NA
38	2002-11-10	NA
42	2002-11-11	NA
36	2002-11-12	NA
30	2002-11-14	NA
57	2002-11-14	NA
62	2002-11-14	NA
41	2002-11-16	NA
40	2002-11-18	NA
46	2002-11-18	NA
41	2002-11-19	NA
61	2002-11-19	NA
41	2002-11-20	NA
61	2002-11-20	NA
67	2002-11-20	NA
52	2002-11-22	NA
60	2002-11-22	NA
43	2002-11-24	NA
67	2002-11-24	NA
36	2002-11-25	NA
39	2002-11-25	NA
43	2002-11-25	NA
42	2002-11-26	NA
50	2002-11-26	NA
52	2002-11-26	NA
39	2002-11-28	NA
48	2002-11-28	NA
52	2002-11-30	NA
42	2002-12-01	NA
39	2002-12-02	NA
42	2002-12-05	NA
56	2002-12-05	NA
61	2002-12-06	NA
68	2002-12-10	NA
45	2002-12-12	NA
51	2002-12-13	NA
57	2002-12-15	NA
25	2002-12-16	NA
32	2002-12-16	NA
47	2002-12-17	NA
32	2002-12-18	NA
34	2002-12-19	NA
47	2002-12-19	NA
72	2002-12-21	NA
46	2002-12-24	NA
57	2002-12-26	NA
38	2002-12-27	NA
53	2002-12-27	NA
56	2002-12-27	NA
53	2002-12-29	NA
52	2002-12-30	NA
76	2002-12-30	NA
55	2003-01-01	NA
50	2003-01-02	NA
64	2003-01-02	NA
44	2003-01-03	NA
57	2003-01-04	NA
56	2003-01-06	NA
51	2003-01-07	NA
57	2003-01-07	NA
25	2003-01-08	NA
41	2003-01-11	NA
45	2003-01-11	NA
67	2003-01-12	NA
55	2003-01-13	NA
40	2003-01-14	NA
62	2003-01-15	NA
56	2003-01-16	NA
54	2003-01-17	NA
74	2003-01-17	NA
47	2003-01-19	NA
52	2003-01-19	NA
53	2003-01-20	NA
57	2003-01-20	NA
55	2003-01-22	NA
33	2003-01-29	NA
52	2003-01-30	NA
66	2003-01-30	NA
28	2003-01-31	NA
60	2003-02-01	NA
65	2003-02-01	NA
43	2003-02-03	NA
51	2003-02-10	NA
53	2003-02-13	NA
65	2003-02-13	NA
42	2003-02-14	NA
44	2003-02-15	NA
46	2003-02-15	NA
54	2003-02-15	NA
49	2003-02-17	NA
27	2003-02-19	NA
51	2003-02-19	NA
28	2003-02-21	NA
46	2003-02-21	NA
71	2003-02-21	NA
71	2003-02-21	NA
47	2003-02-22	NA
51	2003-02-22	NA
57	2003-02-23	NA
40	2003-03-04	NA
55	2003-03-06	NA
62	2003-03-06	NA
63	2003-03-06	NA
70	2003-03-06	NA
42	2003-03-07	NA
57	2003-03-07	NA
39	2003-03-08	NA
79	2003-03-10	NA
49	2003-03-11	NA
60	2003-03-11	NA
72	2003-03-11	NA
45	2003-03-13	NA
52	2003-03-14	NA
72	2003-03-14	NA
78	2003-03-17	NA
56	2003-03-18	NA
56	2003-03-18	NA
26	2003-03-20	NA
58	2003-03-21	NA
38	2003-03-22	NA
53	2003-03-23	NA
65	2003-03-23	NA
71	2003-03-23	NA
35	2003-03-24	NA
71	2003-03-24	NA
44	2003-03-29	NA
56	2003-03-30	NA
25	2003-04-01	NA
79	2003-04-01	NA
40	2003-04-02	NA
48	2003-04-03	NA
64	2003-04-03	NA
47	2003-04-07	NA
51	2003-04-09	NA
70	2003-04-12	NA
51	2003-04-15	NA
53	2003-04-17	NA
47	2003-04-21	NA
64	2003-04-21	NA
43	2003-04-23	NA
57	2003-04-23	NA
43	2003-04-24	NA
43	2003-04-24	NA
44	2003-04-24	NA
58	2003-04-27	NA
60	2003-04-27	NA
60	2003-04-28	NA
45	2003-05-01	NA
64	2003-05-02	NA
67	2003-05-03	NA
40	2003-05-04	NA
41	2003-05-04	NA
48	2003-05-06	NA
61	2003-05-06	NA
52	2003-05-08	NA
83	2003-05-09	NA
45	2003-05-10	NA
52	2003-05-10	NA
43	2003-05-11	NA
58	2003-05-12	NA
51	2003-05-14	NA
50	2003-05-15	NA
44	2003-05-17	NA
69	2003-05-17	NA
51	2003-05-21	NA
52	2003-05-21	NA
40	2003-05-23	NA
40	2003-05-23	NA
46	2003-05-27	NA
58	2003-05-27	NA
45	2003-05-28	NA
59	2003-05-28	NA
67	2003-05-30	NA
55	2003-05-31	NA
56	2003-05-31	NA
78	2003-05-31	NA
48	2003-06-02	NA
50	2003-06-04	NA
41	2003-06-08	NA
76	2003-06-10	NA
50	2003-06-13	NA
79	2003-06-13	NA
47	2003-06-17	NA
59	2003-06-17	NA
57	2003-06-18	NA
55	2003-06-19	NA
58	2003-06-19	NA
66	2003-06-19	NA
62	2003-06-20	NA
46	2003-06-24	NA
34	2003-06-26	NA
57	2003-06-28	NA
70	2003-06-30	NA
71	2003-06-30	NA
44	2003-07-02	NA
44	2003-07-02	NA
46	2003-07-03	NA
74	2003-07-06	NA
47	2003-07-08	NA
58	2003-07-09	NA
45	2003-07-15	NA
52	2003-07-15	NA
53	2003-07-17	NA
71	2003-07-17	NA
36	2003-07-18	NA
58	2003-07-18	NA
46	2003-07-19	NA
41	2003-07-19	NA
79	2003-07-19	NA
47	2003-07-21	NA
54	2003-07-22	NA
39	2003-07-23	NA
39	2003-07-25	NA
60	2003-07-26	NA
60	2003-07-26	NA
38	2003-07-28	NA
57	2003-07-28	NA
44	2003-07-29	NA
58	2003-07-29	NA
77	2003-07-29	NA
73	2003-07-30	NA
38	2003-08-01	NA
43	2003-08-01	NA
40	2003-08-03	NA
59	2003-08-03	NA
70	2003-08-04	NA
47	2003-08-05	NA
53	2003-08-07	NA
41	2003-08-11	NA
55	2003-08-13	NA
38	2003-08-16	NA
41	2003-08-16	NA
43	2003-08-17	NA
32	2003-08-18	NA
37	2003-08-20	NA
51	2003-08-21	NA
45	2003-08-22	NA
41	2003-08-24	NA
59	2003-08-24	NA
27	2003-08-25	NA
63	2003-08-27	NA
51	2003-08-29	NA
60	2003-09-01	NA
54	2003-09-02	NA
59	2003-09-02	NA
33	2003-09-08	NA
60	2003-09-12	NA
59	2003-09-13	NA
51	2003-09-15	NA
58	2003-09-15	NA
49	2003-09-19	NA
49	2003-09-20	NA
50	2003-09-21	NA
49	2003-09-24	NA
78	2003-09-24	NA
65	2003-09-25	NA
45	2003-09-30	NA
50	2003-09-30	NA
79	2003-10-04	NA
69	2003-10-07	NA
40	2003-10-09	NA
50	2003-10-09	NA
65	2003-10-10	NA
52	2003-10-14	NA
34	2003-10-15	NA
40	2003-10-15	NA
62	2003-10-15	NA
64	2003-10-17	NA
55	2003-10-19	NA
61	2003-10-19	NA
59	2003-10-20	NA
46	2003-10-23	NA
43	2003-10-24	NA
48	2003-10-27	NA
46	2003-10-28	NA
45	2003-10-29	NA
49	2003-10-30	NA
49	2003-10-31	NA
64	2003-10-31	NA
41	2003-11-06	NA
49	2003-11-08	NA
38	2003-11-09	NA
49	2003-11-09	NA
40	2003-11-10	NA
63	2003-11-11	NA
75	2003-11-12	NA
47	2003-11-13	NA
48	2003-11-15	NA
61	2003-11-15	NA
50	2003-11-17	NA
42	2003-11-19	NA
71	2003-11-20	NA
54	2003-11-22	NA
23	2003-11-27	NA
35	2003-11-29	NA
45	2003-11-29	NA
46	2003-12-01	NA
51	2003-12-01	NA
32	2003-12-02	NA
49	2003-12-05	NA
49	2003-12-05	NA
52	2003-12-05	NA
52	2003-12-07	NA
62	2003-12-07	NA
62	2003-12-07	NA
56	2003-12-09	NA
24	2003-12-10	NA
46	2003-12-12	NA
59	2003-12-12	NA
60	2003-12-12	NA
67	2003-12-12	NA
34	2003-12-14	NA
47	2003-12-14	NA
76	2003-12-14	NA
34	2003-12-15	NA
36	2003-12-15	NA
57	2003-12-15	NA
64	2003-12-15	NA
43	2003-12-16	NA
60	2003-12-17	NA
70	2003-12-18	NA
61	2003-12-19	NA
70	2003-12-20	NA
51	2003-12-22	NA
52	2003-12-22	NA
54	2003-12-22	NA
59	2003-12-23	NA
66	2003-12-23	NA
34	2003-12-27	NA
50	2003-12-27	NA
44	2003-12-28	NA
44	2003-12-28	NA
44	2003-12-30	NA
48	2003-12-30	NA
35	2004-01-02	NA
80	2004-01-02	NA
87	2004-01-02	NA
40	2004-01-03	NA
35	2004-01-04	NA
42	2004-01-04	NA
69	2004-01-05	NA
50	2004-01-06	NA
56	2004-01-06	NA
71	2004-01-07	NA
59	2004-01-09	NA
35	2004-01-09	NA
55	2004-01-09	NA
55	2004-01-12	NA
60	2004-01-12	NA
83	2004-01-14	NA
66	2004-01-15	NA
48	2004-01-19	NA
64	2004-01-19	NA
49	2004-01-20	NA
53	2004-01-22	NA
46	2004-01-23	NA
57	2004-01-23	NA
44	2004-01-24	NA
50	2004-01-24	NA
39	2004-01-25	NA
48	2004-01-25	NA
47	2004-01-27	NA
79	2004-01-28	NA
57	2004-01-29	NA
59	2004-01-29	NA
27	2004-01-30	NA
50	2004-01-31	NA
52	2004-02-01	NA
56	2004-02-01	NA
56	2004-02-01	NA
82	2004-02-02	NA
47	2004-02-03	NA
49	2004-02-05	NA
54	2004-02-05	NA
62	2004-02-05	NA
37	2004-02-07	NA
53	2004-02-08	NA
49	2004-02-10	NA
52	2004-02-11	NA
60	2004-02-11	NA
56	2004-02-12	NA
50	2004-02-14	NA
48	2004-02-15	NA
73	2004-02-16	NA
34	2004-02-17	NA
48	2004-02-20	NA
70	2004-02-21	NA
81	2004-02-21	NA
64	2004-02-22	NA
57	2004-02-25	NA
57	2004-02-28	NA
51	2004-03-03	NA
87	2004-03-03	NA
74	2004-03-04	NA
44	2004-03-05	NA
38	2004-03-06	NA
45	2004-03-06	NA
54	2004-03-06	NA
68	2004-03-07	NA
50	2004-03-08	NA
52	2004-03-08	NA
55	2004-03-08	NA
62	2004-03-08	NA
32	2004-03-10	NA
56	2004-03-10	NA
48	2004-03-11	NA
57	2004-03-11	NA
55	2004-03-12	NA
57	2004-03-12	NA
37	2004-03-13	NA
56	2004-03-17	NA
38	2004-03-18	NA
52	2004-03-20	NA
65	2004-03-20	NA
42	2004-03-21	NA
60	2004-03-21	NA
74	2004-03-21	NA
66	2004-03-22	NA
66	2004-03-22	NA
44	2004-03-23	NA
53	2004-03-23	NA
46	2004-03-24	NA
70	2004-03-24	NA
42	2004-03-26	NA
50	2004-03-26	NA
43	2004-03-27	NA
80	2004-03-28	NA
53	2004-03-29	NA
52	2004-03-30	NA
29	2004-03-31	NA
37	2004-03-31	NA
55	2004-03-31	NA
29	2004-04-01	NA
56	2004-04-01	NA
66	2004-04-01	NA
47	2004-04-02	NA
35	2004-04-04	NA
50	2004-04-05	NA
61	2004-04-05	NA
36	2004-04-06	NA
50	2004-04-07	NA
42	2004-04-08	NA
56	2004-04-09	NA
67	2004-04-09	NA
38	2004-04-10	NA
50	2004-04-10	NA
61	2004-04-10	NA
59	2004-04-13	NA
60	2004-04-15	NA
54	2004-04-16	NA
37	2004-04-17	NA
34	2004-04-20	NA
32	2004-04-20	NA
63	2004-04-20	NA
67	2004-04-20	NA
41	2004-04-23	NA
36	2004-04-24	NA
27	2004-04-26	NA
55	2004-04-26	NA
82	2004-04-26	NA
44	2004-04-29	NA
30	2004-04-30	NA
52	2004-04-30	NA
54	2004-05-04	NA
50	2004-05-05	NA
81	2004-05-05	NA
57	2004-05-07	NA
32	2004-05-10	NA
52	2004-05-11	NA
50	2004-05-14	NA
58	2004-05-17	NA
47	2004-05-19	NA
50	2004-05-21	NA
35	2004-05-22	NA
48	2004-05-22	NA
57	2004-05-22	NA
29	2004-05-26	NA
45	2004-05-27	NA
24	2004-05-29	NA
58	2004-05-31	NA
62	2004-06-02	NA
31	2004-06-03	NA
49	2004-06-05	NA
63	2004-06-09	NA
53	2004-06-10	NA
69	2004-06-10	NA
48	2004-06-12	NA
51	2004-06-12	NA
52	2004-06-12	NA
37	2004-06-15	NA
50	2004-06-15	NA
70	2004-06-15	NA
47	2004-06-17	NA
67	2004-06-18	NA
73	2004-06-18	NA
49	2004-06-20	NA
56	2004-06-20	NA
40	2004-06-22	NA
68	2004-06-22	NA
71	2004-06-27	NA
41	2004-06-28	NA
51	2004-06-28	NA
50	2004-06-29	NA
58	2004-07-06	NA
30	2004-07-07	NA
50	2004-07-09	NA
62	2004-07-10	NA
48	2004-07-11	NA
54	2004-07-11	NA
57	2004-07-12	NA
70	2004-07-13	NA
55	2004-07-14	NA
58	2004-07-14	NA
33	2004-07-20	NA
87	2004-07-21	NA
42	2004-07-22	NA
55	2004-07-23	NA
39	2004-07-24	NA
54	2004-07-24	NA
69	2004-07-26	NA
77	2004-07-27	NA
61	2004-07-29	NA
43	2004-07-30	NA
51	2004-07-30	NA
54	2004-07-30	NA
55	2004-07-30	NA
34	2004-07-31	NA
51	2004-08-01	NA
64	2004-08-03	NA
69	2004-08-03	NA
48	2004-08-04	NA
78	2004-08-05	NA
46	2004-08-10	NA
51	2004-08-18	NA
35	2004-08-23	NA
65	2004-08-24	NA
47	2004-08-25	NA
60	2004-08-25	NA
47	2004-08-27	NA
53	2004-08-27	NA
54	2004-08-27	NA
37	2004-08-28	NA
48	2004-08-28	NA
55	2004-08-31	NA
49	2004-09-01	NA
57	2004-09-01	NA
65	2004-09-02	NA
40	2004-09-03	NA
56	2004-09-03	NA
45	2004-09-06	NA
47	2004-09-06	NA
63	2004-09-07	NA
50	2004-09-08	NA
41	2004-09-10	NA
52	2004-09-15	NA
23	2004-09-16	NA
51	2004-09-17	NA
73	2004-09-19	NA
54	2004-09-20	NA
57	2004-09-20	NA
65	2004-09-21	NA
65	2004-09-23	NA
59	2004-09-24	NA
43	2004-09-25	NA
43	2004-09-26	NA
30	2004-09-27	NA
40	2004-09-28	NA
51	2004-09-30	NA
45	2004-10-05	NA
49	2004-10-08	NA
57	2004-10-08	NA
42	2004-10-09	NA
46	2004-10-09	NA
42	2004-10-10	NA
82	2004-10-10	NA
33	2004-10-11	NA
41	2004-10-11	NA
33	2004-10-12	NA
58	2004-10-12	NA
61	2004-10-15	NA
42	2004-10-17	NA
52	2004-10-17	NA
72	2004-10-17	NA
42	2004-10-19	NA
37	2004-10-21	NA
55	2004-10-21	NA
55	2004-10-24	NA
48	2004-10-25	NA
43	2004-10-26	NA
44	2004-10-30	NA
34	2004-10-31	NA
60	2004-10-31	NA
47	2004-11-04	NA
68	2004-11-05	NA
44	2004-11-05	NA
49	2004-11-05	NA
55	2004-11-07	NA
36	2004-11-09	NA
49	2004-11-13	NA
48	2004-11-14	NA
79	2004-11-19	NA
54	2004-11-20	NA
62	2004-11-22	NA
62	2004-11-23	NA
68	2004-11-24	NA
25	2004-11-26	NA
51	2004-11-27	NA
52	2004-11-27	NA
53	2004-11-28	NA
30	2004-11-30	NA
41	2004-12-03	NA
55	2004-12-03	NA
29	2004-12-04	NA
71	2004-12-05	NA
46	2004-12-06	NA
55	2004-12-06	NA
66	2004-12-12	NA
55	2004-12-14	NA
76	2004-12-14	NA
53	2004-12-15	NA
59	2004-12-15	NA
45	2004-12-16	NA
65	2004-12-16	NA
64	2004-12-17	NA
67	2004-12-17	NA
58	2004-12-18	NA
55	2004-12-20	NA
75	2004-12-20	NA
44	2004-12-21	NA
67	2004-12-22	NA
41	2004-12-23	NA
55	2004-12-24	NA
55	2004-12-24	NA
45	2004-12-25	NA
45	2004-12-25	NA
73	2004-12-26	NA
56	2004-12-26	NA
58	2004-12-27	NA
62	2004-12-27	NA
56	2004-12-28	NA
66	2004-12-28	NA
58	2004-12-29	NA
40	2004-12-30	NA
58	2004-12-30	NA
46	2004-12-31	NA
45	2005-01-04	NA
46	2005-01-05	NA
51	2005-01-06	NA
52	2005-01-06	NA
86	2005-01-06	NA
60	2005-01-07	NA
56	2005-01-08	NA
54	2005-01-09	NA
42	2005-01-09	NA
54	2005-01-09	NA
67	2005-01-09	NA
65	2005-01-10	NA
38	2005-01-12	NA
42	2005-01-12	NA
71	2005-01-12	NA
52	2005-01-14	NA
72	2005-01-14	NA
36	2005-01-16	NA
44	2005-01-17	NA
54	2005-01-18	NA
55	2005-01-18	NA
57	2005-01-18	NA
53	2005-01-19	NA
61	2005-01-21	NA
28	2005-01-23	NA
61	2005-01-24	NA
63	2005-01-25	NA
40	2005-01-27	NA
49	2005-01-30	NA
24	2005-01-31	NA
43	2005-02-01	NA
44	2005-02-02	NA
50	2005-02-03	NA
54	2005-02-04	NA
48	2005-02-07	NA
80	2005-02-07	NA
73	2005-02-08	NA
64	2005-02-11	NA
31	2005-02-12	NA
82	2005-02-13	NA
33	2005-02-14	NA
61	2005-02-14	NA
57	2005-02-15	NA
65	2005-02-16	NA
79	2005-02-16	NA
50	2005-02-17	NA
79	2005-02-18	NA
59	2005-02-19	NA
49	2005-02-21	NA
52	2005-02-22	NA
55	2005-02-25	NA
66	2005-02-25	NA
58	2005-03-01	NA
41	2005-03-02	NA
42	2005-03-02	NA
48	2005-03-06	NA
47	2005-03-07	NA
51	2005-03-07	NA
72	2005-03-07	NA
50	2005-03-08	NA
53	2005-03-08	NA
43	2005-03-10	NA
31	2005-03-10	NA
45	2005-03-12	NA
56	2005-03-13	NA
42	2005-03-14	NA
54	2005-03-14	NA
60	2005-03-16	NA
40	2005-03-17	NA
50	2005-03-19	NA
68	2005-03-19	NA
34	2005-03-21	NA
45	2005-03-25	NA
48	2005-03-26	NA
64	2005-03-28	NA
55	2005-04-01	NA
75	2005-04-01	NA
49	2005-04-02	NA
46	2005-04-07	NA
50	2005-04-07	NA
31	2005-04-08	NA
37	2005-04-09	NA
59	2005-04-09	NA
[truncated: 2,140 more rows]
