# Supplementary material for: A case for revisiting peer review: Implications for professional self-regulation and quality improvement
Source: PLoS One. 2018 Jun 28;13(6):e0199961. doi: 10.1371/journal.pone.0199961 (PMC6023173; doi:10.1371/journal.pone.0199961)
Supplement: S2 Table — (XLSX) [file pone.0199961.s002.xlsx]

## Sheet: Semi-annual population by age
	1998	1998	1999	1999	2000	2000	2001	2001	2002	2002	2003	2003	2004	2004	2005	2005	2006	2006	2007	2007	2008	2008	2009	2009
	June	December	June	December	June	December	June	December	June	December	June	December	June	December	June	December	June	December	June	December	June	December	June	December
Total	158207	159563	162064	160687	162000	160626	161471	157096	157972	159654	160838	161798	163381	163634	164034	168055	172508	172379	173274	171568	171069	171161	167981	168905
Under 18	172	140	129	115	106	93	97	113	112	132	145	123	125		1
18-19	2600	2573	2610	2417	2255	2039	1931	1736	1825	1737	1807	1846	1939	1847	1922	1982	2092	1968	1981	1939	2059	2072	2006	2108
20-24	22583	22601	22770	22147	22126	21944	22281	21782	22045	22190	22487	22425	22714	22325	22223	22359	22410	21918	21657	21195	20939	20997	20605	20873
25-29	30220	29342	29041	28160	27951	26810	26640	26255	26529	26840	27075	27334	27800	28162	28389	29370	30674	30602	30802	30451	29900	29663	28439	28107
30-34	31583	31251	30848	30217	30000	29482	29136	27846	27539	27562	27082	26955	26749	26336	25938	26373	26540	26476	26490	25989	26108	25984	25764	26284
35-39	30499	31011	31657	31162	31038	30436	30030	28454	28095	27520	27186	27004	26658	26469	26055	26212	26497	26007	25742	24998	24533	24112	23248	23027
40-44	20589	21368	22328	22844	23641	23945	24407	23921	24028	24616	24841	24836	25077	25034	24816	25093	25408	25116	24838	24259	23614	23125	22559	22125
45-49	10720	11457	12249	12606	13291	13661	14294	14116	14454	15097	15679	16032	16498	16948	17554	18392	19368	19756	20332	20424	20556	20740	20413	20351
50-54	5081	5441	5787	6150	6479	6865	7056	7152	7335	7643	7938	8332	8599	8908	9286	9764	10464	10971	11450	11869	12410	12891	13029	13452
55-59	2292	2428	2582	2692	2805	2904	3030	3140	3302	3462	3639	3797	3986	4232	4363	4811	5172	5428	5613	5845	6059	6372	6534	6855
60 and over											2959	3114	3236	3373	3487	3699	3883	4137	4369	4599	4891	5205	5384	5723
60-64	1040	1073	1152	1220	1302	1393	1453	1447	1533	1603
65-69	481	514	542	573	592	613	638	647	672	697
70 and over	347	364	369	384	414	441	477	487	503	555
	158207	159563	162064	160687	162000	160626	161470	157096	157972	159654	160838	161798	163381	163634	164034	168055	172508	172379	173274	171568	171069	171161	167981	168905
							1 unknown
